# Supplementary material for: Synergy of Nitric Oxide and 1-Methylcyclopropene Treatment in Prolong Ripening and Senescence of Peach Fruit
Source: Foods. 2021 Dec 1;10(12):2956. doi: 10.3390/foods10122956 (PMC8701743; doi:10.3390/foods10122956)
Supplement: Supplementary file 1 [file foods-10-02956-s001.zip]

Archive with 1 entries (1 files):
- foods-1458859-supplementary.pdf
